# Supplementary material for: Efficacy of interventions for posttraumatic stress disorder symptoms induced by traumatic medical events: a systematic review
Source: Health Psychol Rev. Author manuscript; Available in PMC 2025 Aug 12. (PMC12341736; doi:10.1080/17437199.2025.2526666)
Supplement: Supp 1 [file NIHMS2095501-supplement-Supp_1.csv]

Study_ID	n_Baseline_Intervention	n_Baseline_Comp	n_FollowUp1_Intervention	n_FollowUp1_Comp	n_FollowUp2_Intervention	n_FollowUp2_Comp	n_FollowUp3_Intervention	n_FollowUp3_Comp	Mean_Age	%Female	Medical_event	Intervention_Name	Comp_Name	Comp_Type	Intervention_#Sessions	Intervention_Session_Length_Mins	Intervention_Session_Duration_Weeks	Comp_#Sessions	Comp_Session_Length_Mins	Comp_Session_Duration_Weeks	FollowUp1_Timepoint_MonthsPT	FollowUp2_Timepoint_Months	FollowUp3_Timepoint_Months	Outcome_Measure	Mean_Baseline_Intervention	Mean_Baseline_Comp	Mean_FollowUp1_Intervention	Mean_FollowUp1_Comp	Mean_FollowUp2_Intervention	Mean_FollowUp2_Comp	Mean_FollowUp3_Intervention	Mean_FollowUp3_Comp	SD_Baseline_Intervention	SD_Baseline_Comp	SD_FollowUp1_Intervention	SD_FollowUp1_Comp	SD_FollowUp2_Intervention	SD_FollowUp2_Comp	SD_FollowUp3_Intervention	SD_FollowUp3_Comp	CohensD_Effect_Size_FollowUp1	CohensD_Effect_Size_FollowUp2	CohensD_Effect_Size_FollowUp3	SE_FollowUp_1	SE_FollowUp_2	SE_FollowUp_3	95_CI_Lower_FollowUp_1	95_CI_Upper_FollowUp_1	95_CI_Lower_FollowUp_2
DuHamel_2010	52	37	47	34	47	34	47	34	51.01	50.6			Assessment Only	Inactive				0	0	0	6	9	12	PCL-C	32.05	33.97	25.38	32.05	24.63	31.99	24	30.89	12.39	11.37	12.57	13.97	12.09	13.10	15.00	13.07	-0.506	-0.588	-0.484	0.229	0.230	0.228	-0.961	-0.051	-1.045
Shemesh_2011	30	30	23	28					57.14	33.3	Cardiac Event	CBT	Medication Education	Active	3 to 5	NR	NR	1 to 3	NR	NR	2			IES	NR	NR	NR	NR					NR	NR	NR	NR
Arabia_2011_IES-R22	21	21	21	21	16	18			63.48	33.3	Cardiac Event	EMDR	IE	Active	10	45	6	10	45 to 60	6	0	6		IES-R	33.62	32.29	12.1	19.67	7.95	13.64			7.21	7.21	7.19	7.21	7.86	7.57			-1.051	-0.737		0.329	0.355		-1.717	-0.386	-1.460
Arabia_2011_IES-R33	11	8	11	8	11	8			NR	NR	Cardiac Event	EMDR	IE	Active	10	45	6	10	45 to 60	6	0	6		IES-R	40	40.88	13.73	25.13	8.03	17.67			6.65	6.27	6.66	6.27	7.52	6.60			-1.753	-1.347		0.545	0.513		-2.902	-0.603	-2.430
Pacella_2012	40	25	23	24	19	24			46	36.9	HIV	PE	Weekly monitoring	Inactive	10	90 to 120	5	0	0	0	0	3		PSS-I	25.3	26	8.3	24.13	7.32	20.46			10.26	9.62	4.83	10.66	6.74	8.94			-1.899	-1.655		0.351	0.355		-2.607	-1.191	-2.372
Capezzani_2013	11	10	11	10					51.72	90.5	Cancer	EMDR	CBT	Active	8	NR	8	8	NR	8	1			IES-R	54.7	50.91	20.55	46.6					9.45	10.62	17.85	14.13					-1.609			0.503			-2.660	-0.557
Ford_2016	NR	NR	12	19					NR	NR	Cardiac-ICD	CBT	Usual care	Inactive	8	NR	8	0	0	0	12			IES-R Mean Item	2.23	2.08	0.98	1.49					0.7	0.39	0.53	0.56					-0.929			0.387			-1.721	-0.137
Carletto_2016	25	25	20	22					40.11	81	MS	EMDR	Relaxation Therapy	Active	12	60	12 to 15	12	60	12.15	6			IES-R	53.05	51.36	28.25	28.68					12.87	9.58	18.28	19.39					-0.023			0.309			-0.647	0.602
Jarero_2018	35	30	35	26	35	26			47.02	100	Cancer (breast)	EMDR-IGTP-OTS	no-treatment	Inactive	6	50	0.2857	0	0	0	0	3		PCL-5	44.89	43.85	20.5	37.1	17.89	35.09			10.26	11.19	8.8	12.89	11.67	9.79			-1.548	-1.576		0.294	0.296		-2.137	-0.959	-2.167
Jiang_2022	9	9	8	9					56.35	29.41	Stroke	Supportive Therapy	health education	Active	12	50	12	6	several	12	1			PCL-5	NR	NR	33.75	46.11							6.92	8.14					-1.627			0.560			-2.822	-0.433
Zolfa_2023	23	23	23	23					41.04	100	Cancer (breast)	WET	Assessment only	Inactive	5	30	5	0	0	0	0	3		PCL-5	56.52	55.83	34.09	52.78	32.3	52.43			4.68	3.69	4.14	4.92	2.74	4.68			-4.111	-5.249		0.520			-5.159	-3.062
Jiang_2023_TMS	18	20	16	19	NR	NR			55.58	36.84	Stroke	TMS	Sham TMS	Active	10	20	2	10	20	2	0	3		IES-R	49	47.9	NR	NR	NR	NR			10.5	8.6	NR	NR	NR	NR
Jiang_2023_TMS+BE	19	20	17	19	NR	NR			56.42	38.46	Stroke	TMS+BE	Sham TMS	Active	10	20	2	10	20	2	0	3		IES-R	50.4	47.9	NR	NR	NR	NR			8.5	8.6	NR	NR	NR	NR
[truncated: 3 more columns]
